# Supplementary material for: Blue Light Deprivation Produces Depression-Like Responses in Mongolian Gerbils
Source: Front Psychiatry. 2020 Apr 8;11:233. doi: 10.3389/fpsyt.2020.00233 (PMC7156555; doi:10.3389/fpsyt.2020.00233)
Supplement: Supplementary file 1 [file Table_1.xlsx]

## Sheet: 工作表1
name	group	time point	p	F	df
	NL	总	0.06	3.514	7
CORT		01:00 and 04:00	0.013
		01:00 and 07:00	0.021
		01:00 and 10:00	0.039
		01:00 and 16:00	0.018
		01:00 and 19:00	0.011
		13:00 and 04:00	0.044
		13:00 and 16:00	0.007
		13:00 and 19:00	0.029
		总	0.011	3.277	7
		01:00 and 19:00	0.04
		01:00 and 22:00	0.025
melatonin	NL	总的	<0.001	8.513	7
		01:00 and 22:00	0.047
		04:00 and 07:00	0.033
		07:00 and 10:00	0.008
		10:00 and 13:00	0.022
		13:00 and 16:00	0.025
		16:00 and 19:00	0.019
		19:00 and 22:00	0.016
	BLD	总的	<0.001	5.918	7
		22:00 and 01:00	0.032
		04:00 and 07:00	0.006
						There are no F and df value between timepoints in repeated measurement variance analysis
the timepoint significant between groups			p	F	df
	CORT	07:00:00	0.036	9.723	1
	melatonin	10:00:00	0.044	7.351	1
		22:00:00	0.037	9.423	1
